# Supplementary material for: Adolescent THC exposure does not sensitize conditioned place preferences to subthreshold d-amphetamine in male and female rats
Source: F1000Res. 2018 Sep 27;7:342. Originally published 2018 Mar 20. [Version 2] doi: 10.12688/f1000research.14029.2 (PMC5920568; doi:10.12688/f1000research.14029.2)
Supplement: Raw data associated with Figure 1 – Figure 4 [file f1000research-7-17791-s0000.tgz]

Archive with 1 entries (1 files):
- 27d7ac2a-2a90-47e6-b04e-266a88154e2c_Dataset.xlsx
