# Supplementary material for: Adolescent THC exposure does not sensitize conditioned place preferences to subthreshold d-amphetamine in male and female rats
Source: F1000Res. 2018 Sep 27;7:342. Originally published 2018 Mar 20. [Version 2] doi: 10.12688/f1000research.14029.2 (PMC5920568; doi:10.12688/f1000research.14029.2)
Supplement: Raw data associated with Figure 1 – Figure 4 [file f1000research-7-17791-s0000.tgz › 27d7ac2a-2a90-47e6-b04e-266a88154e2c_Dataset.xlsx]

## Sheet: FIgure 1 - Amph Threshold
Dose of amphetamine (mg/kg)	Strain	Sex	Amph % Dwell time	Saline % Dwell time
0.5	LER	female	0.421667	0.190833
0.5	LER	female	0.496667	0.343333
0.5	LER	female	0.31	0.318333
0.5	LER	female	0.2275	0.171667
0.5	LER	female	0.375	0.466667
0.5	LER	female	0.428333	0.405
0.5	LER	female	0.356667	0.289167
0.5	LER	female	0.519167	0.27
0.5	LER	male	0.288333	0.479167
0.5	LER	male	0.3925	0.35
0.5	LER	male	0.519167	0.244167
0.5	LER	male	0.3175	0.369167
0.5	LER	male	0.3775	0.400833
0.5	LER	male	0.604167	0.246667
0.5	LER	male	0.46	0.345
0.5	LER	male	0.455	0.333333
0.5	WR	female	0.164167	0.685833
0.5	WR	female	0.490833	0.311667
0.5	WR	female	0.47	0.3025
0.5	WR	female	0.630833	0.151667
0.5	WR	female	0.528333	0.28
0.5	WR	female	0.448333	0.356667
0.5	WR	female	0.204167	0.604167
0.5	WR	female	0.35	0.383333
0.5	WR	male	0.3475	0.460833
0.5	WR	male	0.495	0.265
0.5	WR	male	0.333333	0.249167
0.5	WR	male	0.25	0.518333
0.5	WR	male	0.635	0.240833
0.5	WR	male	0.2675	0.589167
0.5	WR	male	0.464167	0.395
0.5	WR	male	0.400833	0.290833
0.7	LER	female	0.440833	0.409167
0.7	LER	female	0.409167	0.474167
0.7	LER	female	0.541667	0.26
0.7	LER	female	0.395833	0.4625
0.7	LER	female	0.224167	0.293333
0.7	LER	female	0.773333	0.15
0.7	LER	female	0.443333	0.330833
0.7	LER	female	0.474167	0.3375
0.7	LER	male	0.405833	0.396667
0.7	LER	male	0.389167	0.440833
0.7	LER	male	0.274167	0.545
0.7	LER	male	0.516667	0.265833
0.7	LER	male	0.426667	0.318333
0.7	LER	male	0.3725	0.413333
0.7	LER	male	0.378333	0.445833
0.7	LER	male	0.48	0.214167
0.7	WR	female	0.275833	0.4275
0.7	WR	female	0.5725	0.255
0.7	WR	female	0.564167	0.311667
0.7	WR	female	0.391667	0.475
0.7	WR	female	0.2625	0.443333
0.7	WR	female	0.516667	0.268333
0.7	WR	female	0.161667	0.5025
0.7	WR	female	0.5025	0.161667
0.7	WR	male	0.535	0.27
0.7	WR	male	0.6125	0.280833
0.7	WR	male	0.414167	0.500833
0.7	WR	male	0.590833	0.245
0.7	WR	male	0.2675	0.553333
0.7	WR	male	0.561667	0.270833
0.7	WR	male	0.5325	0.341667
0.7	WR	male	0.335	0.461667
1	LER	male	0.386667	0.311667
1	LER	male	0.48	0.265
1	LER	male	0.416667	0.358333
1	LER	male	0.445	0.31
1	LER	male	0.393333	0.34
1	LER	male	0.293333	0.365
1	LER	male	0.388333	0.353333
1	LER	male	0.443333	0.28

## Sheet: Figure 2 - CPP
Strain	Sex	Group	Amph % Dwell time	Saline % Dwell time
LER	female	CON	0.485833	0.251667
LER	female	CON	0.23	0.319167
LER	female	CON	0.616667	0.235
LER	female	CON	0.335	0.396667
LER	female	CON	0.581667	0.120833
LER	female	CON	0.615833	0.214167
LER	female	CON	0.3325	0.3125
LER	female	CON	0.4625	0.269167
LER	female	VEH	0.375833	0.165833
LER	female	VEH	0.301667	0.359167
LER	female	VEH	0.445	0.154167
LER	female	VEH	0.3875	0.469167
LER	female	VEH	0.474167	0.225833
LER	female	VEH	0.334167	0.2675
LER	female	VEH	0.495833	0.17
LER	female	VEH	0.396667	0.1675
LER	female	THC	0.234167	0.394167
LER	female	THC	0.645	0.114167
LER	female	THC	0.339167	0.309167
LER	female	THC	0.51	0.274167
LER	female	THC	0.3775	0.294167
LER	female	THC	0.390833	0.398333
LER	female	THC	0.494167	0.184167
LER	female	THC	0.6175	0.146667
LER	male	CON	0.473333	0.246667
LER	male	CON	0.2525	0.334167
LER	male	CON	0.461667	0.258333
LER	male	CON	0.6025	0.169167
LER	male	CON	0.2525	0.4575
LER	male	CON	0.319167	0.278333
LER	male	CON	0.666667	0.201667
LER	male	CON	0.188333	0.340833
LER	male	VEH	0.511667	0.245
LER	male	VEH	0.260833	0.513333
LER	male	VEH	0.3925	0.309167
LER	male	VEH	0.460833	0.265
LER	male	VEH	0.164167	0.633333
LER	male	VEH	0.454167	0.230833
LER	male	VEH	0.330833	0.370833
LER	male	VEH	0.390833	0.353333
LER	male	THC	0.3125	0.3325
LER	male	THC	0.483333	0.149167
LER	male	THC	0.378333	0.236667
LER	male	THC	0.404167	0.325833
LER	male	THC	0.5125	0.3275
LER	male	THC	0.261667	0.501667
LER	male	THC	0.57	0.11
LER	male	THC	0.474167	0.168333
WR	female	CON	0.138333	0.38
WR	female	CON	0.5525	0.1125
WR	female	CON	0.61	0.121667
WR	female	CON	0.528333	0.18
WR	female	CON	0.289167	0.4325
WR	female	CON	0.283333	0.406667
WR	female	CON	0.184167	0.449167
WR	female	CON	0.549167	0.2875
WR	female	VEH	0.54	0.1575
WR	female	VEH	0.5375	0.169167
WR	female	VEH	0.273333	0.4575
WR	female	VEH	0.358333	0.3
WR	female	VEH	0.224167	0.479167
WR	female	VEH	0.4825	0.2175
WR	female	VEH	0.703333	0.125833
WR	female	VEH	0.32	0.315
WR	female	THC	0.525	0.135833
WR	female	THC	0.225833	0.485
WR	female	THC	0.265833	0.496667
WR	female	THC	0.300833	0.315833
WR	female	THC	0.556667	0.215833
WR	female	THC	0.5175	0.255
WR	female	THC	0.174167	0.53
WR	female	THC	0.584167	0.118333
WR	male	CON	0.5175	0.2725
WR	male	CON	0.2975	0.526667
WR	male	CON	0.295833	0.509167
WR	male	CON	0.654167	0.165833
WR	male	CON	0.160833	0.5275
WR	male	CON	0.5	0.274167
WR	male	CON	0.324167	0.5775
WR	male	CON	0.285833	0.451667
WR	male	VEH	0.525	0.2325
WR	male	VEH	0.5675	0.134167
WR	male	VEH	0.520833	0.3725
WR	male	VEH	0.133333	0.683333
WR	male	VEH	0.615833	0.25
WR	male	VEH	0.174167	0.575
WR	male	VEH	0.2775	0.463333
WR	male	VEH	0.595833	0.164167
WR	male	THC	0.289167	0.536667
WR	male	THC	0.3675	0.419167
WR	male	THC	0.576667	0.230833
WR	male	THC	0.663333	0.1875
WR	male	THC	0.459167	0.280833
WR	male	THC	0.261667	0.373333
WR	male	THC	0.5725	0.17
WR	male	THC	0.100833	0.645

## Sheet: Figure 3 - DHippo cfos
Strain	Sex	Group	cfos + particles / mm2
LER	female	CON	179.028
LER	female	CON	82.7794
LER	female	CON	53.757
LER	female	CON	80.4562
LER	female	CON	71.4308
LER	female	CON	24.599
LER	female	CON	89.828
LER	female	VEH	52.0565
LER	female	VEH	175.365
LER	female	VEH	95.6077
LER	female	VEH	80.2562
LER	female	VEH	190.286
LER	female	VEH	35.4309
LER	female	VEH	73.8173
LER	female	THC	47.3528
LER	female	THC	80.4827
LER	female	THC	93.8524
LER	female	THC	346.278
LER	female	THC	56.7037
LER	female	THC	51.7711
LER	female	THC	105.568
LER	male	CON	179.835
LER	male	CON	15.9995
LER	male	CON	206.571
LER	male	CON	110.901
LER	male	CON	118.59
LER	male	CON	57.6596
LER	male	CON	23.8106
LER	male	VEH	165.671
LER	male	VEH	168.008
LER	male	VEH	257.326
LER	male	VEH	188.116
LER	male	VEH	164.6
LER	male	VEH	100.955
LER	male	THC	81.2503
LER	male	THC	128.088
LER	male	THC	52.8387
LER	male	THC	67.6068
LER	male	THC	425.241
LER	male	THC	78.953
LER	male	THC	248.085
WR	female	CON	153.293
WR	female	CON	93.4423
WR	female	CON	124.489
WR	female	CON	139.383
WR	female	CON	143.708
WR	female	CON	252.237
WR	female	VEH	144.331
WR	female	VEH	79.1916
WR	female	VEH	126.477
WR	female	VEH	91.2181
WR	female	VEH	16.9361
WR	female	VEH	96.6292
WR	female	VEH	83.7322
WR	female	VEH	94.1205
WR	female	THC	221.518
WR	female	THC	247.998
WR	female	THC	62.8145
WR	female	THC	322.253
WR	female	THC	102.3
WR	female	THC	71.7294
WR	female	THC	71.8826
WR	female	THC	374.493
WR	male	CON	81.7253
WR	male	CON	103.749
WR	male	CON	373.858
WR	male	CON	176.465
WR	male	CON	32.4805
WR	male	CON	175.397
WR	male	VEH	145.666
WR	male	VEH	533.063
WR	male	VEH	184.865
WR	male	VEH	136.037
WR	male	VEH	254.909
WR	male	VEH	83.6337
WR	male	THC	138.589
WR	male	THC	35.603
WR	male	THC	171.563
WR	male	THC	386.985
WR	male	THC	73.9136
WR	male	THC	154.144
WR	male	THC	65.9893

## Sheet: Figure 4 - NAc cfos
Strain	Sex	Group	cfos + particles / mm2
LER	female	CON	127.648
LER	female	CON	74.3843
LER	female	CON	275.457
LER	female	CON	126.728
LER	female	CON	275.324
LER	female	CON	459.067
LER	female	CON	94.2447
LER	female	VEH	305.524
LER	female	VEH	464.021
LER	female	VEH	250.373
LER	female	VEH	233.971
LER	female	VEH	105.093
LER	female	VEH	148.465
LER	female	VEH	204.822
LER	female	THC	138.398
LER	female	THC	384.919
LER	female	THC	270.575
LER	female	THC	339.325
LER	female	THC	58.46
LER	female	THC	93.1737
LER	female	THC	79.6166
LER	male	CON	248.667
LER	male	CON	69.9369
LER	male	CON	30.9393
LER	male	CON	113.414
LER	male	CON	388.326
LER	male	CON	56.8039
LER	male	CON	14.6612
LER	male	VEH	12.3789
LER	male	VEH	209.352
LER	male	VEH	726.189
LER	male	VEH	129.809
LER	male	VEH	61.2289
LER	male	VEH	271.608
LER	male	VEH	81.4653
LER	male	THC	55.2651
LER	male	THC	91.2786
LER	male	THC	26.878
LER	male	THC	299.778
LER	male	THC	111.412
LER	male	THC	655.885
WR	female	CON	233.279
WR	female	CON	161.022
WR	female	CON	95.892
WR	female	CON	227.991
WR	female	CON	67.8834
WR	female	CON	273.685
WR	female	VEH	157.989
WR	female	VEH	58.0497
WR	female	VEH	447.475
WR	female	VEH	3.73598
WR	female	VEH	193.479
WR	female	VEH	29.1251
WR	female	VEH	139.505
WR	female	VEH	44.2866
WR	female	THC	44.2278
WR	female	THC	366.429
WR	female	THC	52.6863
WR	female	THC	113.663
WR	female	THC	80.7444
WR	female	THC	192.314
WR	female	THC	8.56225
WR	female	THC	28.3577
WR	male	CON	104.118
WR	male	CON	72.6468
WR	male	CON	116.113
WR	male	CON	332.429
WR	male	CON	51.0437
WR	male	CON	415.942
WR	male	CON	67.4243
WR	male	VEH	124.047
WR	male	VEH	130.752
WR	male	VEH	465.877
WR	male	VEH	65.1019
WR	male	VEH	223.4
WR	male	VEH	106.049
WR	male	THC	159.095
WR	male	THC	13.8556
WR	male	THC	307.955
WR	male	THC	279.282
WR	male	THC	115.257
WR	male	THC	440.279
WR	male	THC	27.6889
